# Supplementary material for: Strong Tribocatalytic Degradation of Organic Pollutants by Natural Shell Particles
Source: Nanomaterials (Basel). 2026 Jan 30;16(3):194. doi: 10.3390/nano16030194 (PMC12899633; doi:10.3390/nano16030194)
Supplement: Supplementary file 1 [file nanomaterials-16-00194-s001.zip]

Archive with 1 entries (1 files):
- nanomaterials-4094085-supplementary.pdf
